# Supplementary material for: RNA-seq reveals more consistent reference genes for gene expression studies in human non-melanoma skin cancers
Source: PeerJ. 2017 Aug 21;5:e3631. doi: 10.7717/peerj.3631 (PMC5572537; doi:10.7717/peerj.3631)
Supplement: Table S5 [file peerj-05-3631-s007.xlsx]

## Sheet: Sheet1
Supplementary Table 5 : Pathway enrichment analysis
Genes	Process~name	num_of_Genes	gene_group	percentage%	P-value	Benjamini and Hochberg (FDR)	Hommel singlewise process	Bonferroni single-step process	Hommel singlewise process	Hochberg step-up process	Benjamini and Yekutieli
10213; 23198; 51371; 5682; 5683; 5684; 5685; 5686; 5688; 5689; 5690; 5691; 5692; 5693; 5694; 5695; 5700; 5701; 5702; 5704; 5705; 5706; 5707; 5708; 5709; 5710; 5713; 5714; 5717; 5718; 5719; 5720; 7979; 9491; 9861;	hsa03050~Proteasome	35	44	79.5455	1.29764e-08	3.91888e-07	3.80209e-06	3.91888e-06	3.78912e-06	3.80209e-06	2.4647e-06
10621; 10623; 11128; 25885; 30834; 51082; 51728; 5431; 5432; 5433; 5435; 5436; 5437; 5438; 5440; 55703; 55718; 64425; 661; 84172; 84265; 9533;	hsa03020~RNA_polymerase	22	32	68.75	3.19665e-05	0.000508099	0.00907849	0.00965389	0.00898259	0.00907849	0.00319559
10573; 11222; 11224; 124995; 2197; 219927; 23521; 25873; 28998; 29074; 29088; 29093; 3921; 4736; 51021; 51023; 51069; 51081; 51121; 51187; 51263; 51264; 51318; 51373; 54460; 54948; 55052; 55168; 55173; 6122; 6124; 6125; 6128; 6129; 6130; 6133; 6134; 6135; 6137; 6138; 6139; 6141; 6143; 6144; 6146; 6147; 6150; 6152; 6155; 6156; 6157; 6159; 6161; 6165; 6166; 6167; 6168; 6169; 6175; 6181; 6187; 6188;…	hsa03010~Ribosome	100	154	64.9351	0	0	0	0	0	0	0
10084; 10189; 10285; 10286; 10291; 10450; 10465; 10569; 10594; 10713; 10907; 10929; 10946; 10992; 11017; 11157; 153527; 1655; 1659; 1665; 220988; 22916; 22938; 23450; 23658; 24148; 25949; 26121; 27258; 27316; 29896; 3178; 3183; 3190; 3192; 3312; 4116; 4670; 4809; 494115; 51340; 51503; 51639; 51645; 51729; 5356; 55110; 55660; 55696; 56259; 56949; 57461; 57819; 6100; 6426; 6427; 6428; 6429; 6432; 6…	hsa03040~Spliceosome	84	134	62.6866	0	0	0	0	0	0	0
11231; 23478; 23480; 28972; 29927; 5018; 58477; 60559; 6726; 6727; 6731; 6734; 7095; 90701;	hsa03060~Protein_export	14	23	60.8696	0.0020118	0.0189864	0.545198	0.607564	0.517033	0.545198	0.119411
1737; 1738; 1743; 2271; 3420; 3421; 4190; 4191; 4967; 50; 5162; 6389; 6390; 6391; 6392; 8801; 8802; 8803;	hsa00020~Citrate_cycle_(TCA_cycle)	18	30	60	0.000551695	0.00617081	0.152268	0.166612	0.150613	0.152268	0.03881
10113; 10130; 10277; 10294; 10427; 10483; 10956; 10960; 10961; 10970; 11231; 11253; 118424; 1603; 1649; 1650; 1965; 201595; 22872; 22926; 23193; 23471; 23480; 23645; 267; 27102; 27248; 2923; 29927; 29979; 30001; 3301; 3312; 3320; 3326; 3337; 3703; 3998; 4217; 440275; 468; 4780; 5034; 51009; 51128; 51360; 51465; 51619; 51726; 54431; 54788; 55666; 55741; 55768; 55829; 55968; 5599; 5601; 5610; 5611;…	hsa04141~Protein_processing_in_endoplasmic_reticulum	96	166	57.8313	0	0	0	0	0	0	0
1022; 129685; 2068; 2071; 27097; 2957; 2958; 2959; 2960; 2961; 2962; 2963; 2965; 2967; 2969; 404672; 51616; 6879; 6880; 6881; 6882; 6883; 6884; 6908; 8148; 9519;	hsa03022~Basal_transcription_factors	26	45	57.7778	5.76324e-05	0.000791136	0.0161947	0.017405	0.0161371	0.0161947	0.00497569
10476; 10632; 1327; 1337; 1340; 1349; 1351; 1353; 1355; 27068; 29796; 4694; 4696; 4697; 4698; 4700; 4702; 4704; 4705; 4706; 4707; 4708; 4710; 4711; 4712; 4715; 4716; 4717; 4719; 4720; 4722; 4723; 4724; 4725; 4726; 4731; 498; 506; 509; 51382; 514; 515; 516; 51606; 517; 522; 523; 526; 528; 529; 535; 537; 539; 54539; 5464; 55967; 6389; 6390; 6391; 6392; 64077; 7381; 7385; 7386; 7388; 8992; 90423; 91…	hsa00190~Oxidative_phosphorylation	71	133	53.3835	5.48438e-10	2.76047e-08	1.62886e-07	1.65628e-07	1.62338e-07	1.62886e-07	1.73614e-07
10282; 10490; 143187; 53407; 55850; 662; 6809; 6810; 6811; 8676; 8677; 8773; 9341; 9342; 9482; 9527; 9554; 9570;	hsa04130~SNARE_interactions_in_vesicular_transport	18	34	52.9412	0.00162568	0.0158372	0.442184	0.490955	0.425928	0.442184	0.0996052
10073; 10189; 10209; 10248; 10284; 10289; 10419; 10556; 10762; 10775; 10921; 11097; 11171; 11218; 11260; 1207; 129401; 1915; 1964; 1965; 1967; 1968; 1977; 1979; 1982; 1983; 22916; 23191; 23511; 25929; 3646; 3837; 400966; 4116; 4928; 50628; 51068; 51367; 51808; 54960; 55110; 55520; 55746; 55916; 57510; 5901; 59343; 60528; 6396; 6606; 6612; 6613; 7329; 7341; 79023; 79760; 79902; 80145; 8021; 8086; …	hsa03013~RNA_transport	90	171	52.6316	1.35003e-12	1.01927e-10	4.03659e-10	4.07709e-10	4.03659e-10	4.03659e-10	6.41051e-10
10092; 10093; 10094; 10109; 10163; 10552; 1147; 1398; 1432; 1729; 2017; 23291; 25; 3688; 4790; 4792; 5594; 5599; 5601; 5879; 63916; 71; 7307; 7322; 79767; 81873; 8517; 8767; 8945; 8976; 9474; 960; 998;	hsa05131~Shigellosis	33	65	50.7692	4.54271e-05	0.000685949	0.0128559	0.013719	0.0127196	0.0128559	0.00431414
10056; 10352; 10667; 123263; 124454; 16; 1615; 2058; 23395; 23438; 25973; 2617; 283459; 3035; 3376; 3735; 4141; 4677; 51067; 51520; 5188; 54938; 55278; 55699; 57038; 5859; 5917; 6301; 6897; 79731; 80222; 833; 8565;	hsa00970~Aminoacyl-tRNA_biosynthesis	33	66	50	5.7126e-05	0.000791136	0.0161095	0.0172521	0.0159953	0.0161095	0.00497569
10476; 11315; 118424; 1327; 1337; 1340; 1349; 1351; 27429; 2770; 2771; 2773; 29796; 4694; 4696; 4697; 4698; 4700; 4702; 4704; 4705; 4706; 4707; 4708; 4710; 4711; 4712; 4715; 4716; 4717; 4719; 4720; 4722; 4723; 4724; 4725; 4726; 4731; 498; 506; 509; 514; 51465; 515; 516; 517; 522; 539; 54205; 54539; 55967; 6389; 6390; 6391; 6392; 65018; 6570; 7314; 7326; 7332; 7381; 7385; 7386; 7388; 7416; 7417; 7…	hsa05012~Parkinson's_disease	70	142	49.2958	9.11231e-09	3.05769e-07	2.67902e-06	2.75192e-06	2.66991e-06	2.67902e-06	1.92307e-06
10053; 10239; 10577; 10717; 1075; 1174; 1176; 1203; 1211; 1212; 1213; 130340; 138050; 1497; 1508; 1512; 162; 164; 175; 1777; 23431; 23659; 2588; 2629; 2717; 2720; 2760; 2799; 285362; 3074; 3423; 3920; 3988; 4074; 4125; 427; 4669; 4758; 4864; 51172; 51606; 53; 535; 537; 5476; 55353; 5538; 5660; 6272; 6609; 84572; 8546; 8763; 8907; 9114; 9476; 950; 9516; 967; 9741;	hsa04142~Lysosome	60	123	48.7805	1.34007e-07	3.3725e-06	3.8996e-05	4.047e-05	3.8996e-05	3.8996e-05	2.12107e-05
102; 10313; 10476; 1327; 1337; 1340; 1349; 1351; 22926; 23385; 23621; 25825; 2597; 2776; 29796; 3028; 355; 4694; 4696; 4697; 4698; 4700; 4702; 4704; 4705; 4706; 4707; 4708; 4710; 4711; 4712; 4715; 4716; 4717; 4719; 4720; 4722; 4723; 4724; 4725; 4726; 4731; 498; 506; 509; 51107; 514; 515; 516; 517; 522; 539; 54205; 54539; 5532; 5534; 55851; 5594; 55967; 5663; 5664; 57142; 572; 637; 6389; 6390; 639…	hsa05010~Alzheimer's_disease	83	171	48.538	7.03399e-10	3.03466e-08	2.08206e-07	2.12426e-07	2.07503e-07	2.08206e-07	1.90859e-07
10189; 10284; 10767; 10898; 10914; 10921; 10978; 11051; 1477; 1478; 1479; 2107; 22916; 23283; 23293; 23381; 29101; 2935; 4116; 51692; 53918; 53981; 5500; 5501; 55012; 55110; 5515; 5516; 5518; 5519; 5520; 5525; 5527; 5528; 55844; 55916; 80335; 8106; 81608; 8732; 8761; 9775; 9939;	hsa03015~mRNA_surveillance_pathway	43	91	47.2527	1.38175e-05	0.000245464	0.00395181	0.00417289	0.00392417	0.00395181	0.0015438
10140; 10200; 10438; 10766; 10950; 11157; 11340; 118460; 196513; 22894; 23016; 23019; 23404; 23517; 23658; 27257; 27258; 28960; 29883; 3313; 3329; 5073; 51013; 5213; 5393; 5394; 55802; 57472; 57819; 694; 7832; 80153; 80349; 87178; 8761; 9337;	hsa03018~RNA_degradation	36	77	46.7532	7.89841e-05	0.0010371	0.0221156	0.0238532	0.0220366	0.0221156	0.0065226
10126; 10476; 10488; 10540; 1173; 1211; 1212; 1213; 1327; 1337; 1340; 1349; 1351; 148327; 161; 163; 1639; 23186; 2776; 29796; 3065; 3066; 4694; 4696; 4697; 4698; 4700; 4702; 4704; 4705; 4706; 4707; 4708; 4710; 4711; 4712; 4715; 4716; 4717; 4719; 4720; 4722; 4723; 4724; 4725; 4726; 4731; 4899; 498; 506; 509; 51164; 514; 515; 516; 517; 522; 539; 54205; 5431; 5432; 5433; 5435; 5436; 5437; 5438; 5440…	hsa05016~Huntington's_disease	89	193	46.114	1.26277e-09	4.76697e-08	3.72518e-07	3.81357e-07	3.72518e-07	3.72518e-07	2.99809e-07
10171; 10199; 10248; 10436; 10528; 10556; 10775; 10813; 10885; 134430; 1457; 1459; 1460; 1736; 2091; 23160; 23560; 25996; 26354; 27341; 28987; 29889; 3692; 4809; 51068; 51077; 51096; 51119; 51367; 51602; 54433; 55131; 55226; 55272; 55505; 55651; 55781; 55813; 55916; 5822; 5901; 6023; 79631; 83732; 84128; 84135; 92856; 9790;	hsa03008~Ribosome_biogenesis_in_eukaryotes	48	106	45.283	1.09281e-05	0.000206268	0.00313637	0.00330029	0.00311451	0.00313637	0.00129728
1327; 1337; 1340; 1349; 1351; 1649; 1965; 207; 208; 22877; 29796; 355; 4217; 468; 4694; 4696; 4697; 4698; 4700; 4702; 4704; 4705; 4706; 4707; 4708; 4710; 4711; 4712; 4715; 4716; 4717; 4719; 4720; 4722; 4723; 4724; 4725; 4726; 4731; 4790; 51094; 54205; 54539; 5564; 5571; 55967; 5599; 5601; 5879; 637; 6389; 6390; 6391; 6392; 6945; 7132; 7186; 7381; 7385; 7386; 7388; 7494; 79602; 836; 840; 9167; 998;	hsa04932~Non-alcoholic_fatty_liver_disease_(NAFLD)	67	151	44.3709	3.98797e-07	9.26436e-06	0.000115651	0.000120437	0.000115651	0.000115651	5.82663e-05
10201; 10587; 10621; 10623; 11128; 115024; 124583; 1503; 1841; 1854; 22978; 25885; 30834; 318; 3704; 4830; 50484; 51082; 51251; 51727; 51728; 54107; 5431; 5432; 5433; 5435; 5436; 5437; 5438; 5440; 5557; 55703; 55718; 57804; 6240; 64425; 661; 7296; 7371; 7372; 83549; 84172; 84265; 87178; 9533; 957;	hsa00240~Pyrimidine_metabolism	46	105	43.8095	3.14377e-05	0.000508099	0.00895974	0.00949418	0.00883398	0.00895974	0.00319559
10014; 10213; 10454; 10621; 10623; 10971; 11128; 1147; 1432; 1457; 1459; 1460; 207; 208; 22938; 23118; 27044; 27102; 29110; 2959; 2960; 2961; 3065; 3066; 3312; 3588; 3716; 440275; 4790; 4792; 51082; 51728; 5336; 5431; 5432; 5433; 5435; 5436; 5437; 5438; 5440; 55703; 55718; 5599; 5601; 5610; 5700; 5701; 5702; 5704; 5705; 5706; 5707; 5708; 5709; 5710; 5713; 5714; 5717; 5718; 5719; 5757; 5901; 5925;…	hsa05169~Epstein-Barr_virus_infection	88	204	43.1373	1.85208e-08	5.0848e-07	5.40807e-06	5.59328e-06	5.40807e-06	5.40807e-06	3.19798e-06
10945; 11014; 23480; 29927; 30001; 51382; 51606; 523; 526; 528; 529; 5336; 535; 537; 7082; 71; 8992; 90423; 9114; 9414; 9550; 9601;	hsa05110~Vibrio_cholerae_infection	22	51	43.1373	0.00393383	0.0339434	1	1	0.920517	1	0.21348
102; 1147; 1432; 4790; 4792; 5058; 51382; 51606; 523; 526; 528; 529; 5336; 535; 537; 5599; 5601; 5781; 5879; 6416; 6868; 7082; 836; 8517; 8992; 90423; 9114; 9550; 998;	hsa05120~Epithelial_cell_signaling_in_Helicobacter_pylori_infection	29	68	42.6471	0.00117957	0.0118743	0.322022	0.35623	0.313766	0.322022	0.0746812
10054; 10055; 10277; 10477; 11060; 1161; 118424; 140739; 1642; 1643; 22888; 22954; 23291; 246184; 25847; 25898; 26272; 3093; 329; 378884; 51343; 51433; 51434; 51465; 51588; 51619; 54926; 55236; 55585; 64326; 6477; 6500; 6502; 65264; 6921; 7319; 7320; 7322; 7323; 7324; 7325; 7326; 7328; 7329; 7332; 7334; 8450; 8452; 8697; 8881; 8945; 89910; 9039; 9320; 9616; 9690; 9817; 996;	hsa04120~Ubiquitin_mediated_proteolysis	58	137	42.3358	7.18895e-06	0.000144738	0.00207042	0.00217106	0.00205604	0.00207042	0.000910298
128; 132158; 1737; 1738; 1743; 1892; 1962; 2098; 221823; 2271; 22934; 230; 25796; 2597; 2645; 2746; 2805; 2806; 3030; 3098; 3420; 3421; 4190; 4191; 4200; 4594; 4967; 50; 5162; 5213; 5230; 5631; 5634; 6120; 6389; 6390; 6391; 6392; 6888; 7167; 83440; 84693; 8801; 8802; 8803;	hsa01200~Carbon_metabolism	45	114	39.4737	0.00025551	0.00296785	0.0707762	0.077164	0.0705207	0.0707762	0.0186657
10558; 10672; 1432; 166929; 204219; 207; 208; 253782; 2770; 2771; 2773; 2776; 29956; 3845; 387; 4217; 427; 4790; 4893; 5170; 55012; 5515; 5516; 5518; 5519; 5520; 5525; 5527; 5528; 55844; 5590; 5594; 5599; 5601; 5604; 5728; 5879; 5894; 637; 6609; 6610; 7132; 7186; 8439; 8879; 91012; 9517;	hsa04071~Sphingolipid_signaling_pathway	47	120	39.1667	0.000217917	0.00263244	0.0605809	0.0658109	0.060363	0.0605809	0.0165562
10015; 10092; 10093; 10094; 10109; 10193; 10552; 10617; 11021; 11031; 11267; 112936; 11311; 116985; 116988; 1173; 1211; 1212; 1213; 128866; 137492; 147179; 161; 163; 1785; 23550; 253725; 25978; 26056; 26119; 26286; 27183; 27243; 2868; 2869; 2870; 29082; 30844; 3312; 3799; 387; 3949; 408; 4218; 51019; 51100; 5119; 51324; 51510; 51534; 51652; 51699; 55616; 55737; 5584; 5590; 56904; 57132; 58513; 58…	hsa04144~Endocytosis	95	260	36.5385	2.25392e-06	4.86204e-05	0.000651384	0.000680685	0.000651384	0.000651384	0.000305788
10782; 11108; 1398; 1432; 207; 208; 25; 2885; 2889; 3845; 387; 4215; 4217; 468; 4790; 4792; 4893; 51135; 5170; 5336; 5580; 5594; 5599; 5601; 5604; 5607; 5663; 5664; 572; 5781; 5879; 5894; 5906; 5908; 6195; 6196; 6272; 7531; 801; 805; 808; 817; 8767; 998;	hsa04722~Neurotrophin_signaling_pathway	44	121	36.3636	0.00116313	0.0118743	0.318699	0.351267	0.309394	0.318699	0.0746812
10201; 10606; 10621; 10623; 11128; 11164; 113; 115024; 124583; 132; 158; 159; 1716; 204; 205; 221823; 22978; 25885; 2618; 2987; 30834; 318; 3615; 3704; 374659; 4830; 50484; 50808; 51082; 51251; 51292; 5147; 5151; 51728; 5236; 53343; 54107; 5431; 5432; 5433; 5435; 5436; 5437; 5438; 5440; 5471; 55276; 5557; 55703; 55718; 5631; 5634; 57804; 6240; 64425; 661; 84172; 84265; 84284; 87178; 9061; 9533; 9…	hsa00230~Purine_metabolism	63	176	35.7955	0.000168662	0.00212233	0.0470567	0.0509359	0.0467194	0.0470567	0.013348
10542; 10641; 10670; 1147; 1977; 201163; 207; 208; 2475; 2885; 2887; 28956; 3845; 387; 389541; 4893; 51256; 51382; 51606; 5170; 51719; 523; 526; 528; 529; 55004; 55615; 5594; 5604; 5728; 5894; 6009; 6194; 6195; 6196; 6198; 6199; 6249; 6396; 64121; 6446; 6502; 6794; 7132; 79109; 79726; 81929; 84219; 8649; 90423; 9470; 9550; 9675;	hsa04150~mTOR_signaling_pathway	53	154	34.4156	0.00109428	0.0118026	0.300927	0.330472	0.292172	0.300927	0.0742299
10376; 1075; 1147; 1508; 1512; 1616; 1649; 1676; 1965; 207; 208; 27429; 329; 355; 3845; 4170; 4217; 468; 4790; 4792; 4893; 5170; 5414; 54205; 5594; 5599; 5601; 5604; 56616; 572; 5894; 637; 71; 7132; 7186; 824; 836; 839; 840; 842; 843; 8517; 8737; 8795; 8797; 8837; 9131;	hsa04210~Apoptosis	47	140	33.5714	0.00299691	0.0266196	0.806168	0.905066	0.740236	0.806168	0.167418
10189; 10445; 10454; 10929; 112950; 1147; 1457; 1459; 1460; 1616; 1936; 1965; 23118; 27097; 27102; 29110; 2969; 3150; 3190; 3454; 3455; 3459; 3460; 355; 3716; 440275; 4790; 4792; 51616; 54205; 54926; 5500; 5501; 5599; 5601; 5610; 57506; 5781; 6426; 6427; 6428; 6429; 6432; 6500; 6502; 6732; 6881; 6884; 6885; 6908; 708; 7132; 7186; 7187; 7874; 836; 8517; 8683; 9519;	hsa05168~Herpes_simplex_infection	59	185	31.8919	0.00256487	0.0234725	0.692516	0.774592	0.647467	0.692516	0.147625
10005; 10007; 10026; 10201; 10229; 10327; 10380; 1040; 10476; 10558; 1056; 10606; 10621; 10623; 10632; 1066; 10678; 10728; 10768; 10901; 11019; 11041; 11128; 11232; 112483; 11253; 11282; 11285; 11343; 113451; 115024; 124454; 128; 128869; 129642; 132; 132158; 1327; 1337; 1340; 1349; 1351; 1353; 1355; 1371; 137964; 138050; 140838; 1503; 157506; 158; 159; 1603; 1650; 166929; 1716; 1737; 1738; 1743; …	hsa01100~Metabolic_pathways	381	1242	30.6763	4.79794e-12	2.89796e-10	1.42979e-09	1.44898e-09	1.42979e-09	1.42979e-09	1.82261e-09
10005; 10455; 10478; 10901; 1962; 196743; 2182; 23417; 25824; 3155; 3295; 373156; 390916; 4358; 5052; 5191; 5192; 5193; 5194; 5264; 55670; 5824; 5828; 5830; 6342; 6647; 8443; 8504; 8540; 8799;	hsa04146~Peroxisome	30	83	36.1446	0.00696108	0.0583957	1	1	1	1	0.367268
10092; 10093; 10094; 10109; 10376; 10383; 10552; 10971; 1499; 2017; 25; 3688; 387; 4690; 4691; 71; 7430; 81873; 8976; 9181; 998; 999;	hsa05130~Pathogenic_Escherichia_coli_infection	22	55	40	0.00786829	0.0642222	1	1	1	1	0.403913
11253; 11282; 1603; 1650; 199857; 201595; 22845; 23193; 29880; 3703; 56052; 57171; 6184; 6185; 7841; 79053; 79087; 85365; 8703; 8813;	hsa00510~N-Glycan_biosynthesis	20	49	40.8163	0.00926637	0.0736432	1	1	1	1	0.463164
10092; 10093; 10094; 10109; 10163; 10552; 1211; 1212; 1213; 1398; 1495; 1499; 1785; 2017; 23176; 3688; 387; 4735; 5747; 5879; 63916; 71; 79767; 81873; 858; 8976; 998; 999;	hsa05100~Bacterial_invasion_of_epithelial_cells	28	78	35.8974	0.00956511	0.0740683	1	1	1	1	0.465838
1398; 1977; 207; 208; 2194; 23265; 23433; 2475; 2645; 2885; 2889; 3098; 3845; 4893; 5170; 51763; 5255; 5261; 5500; 5501; 5509; 5564; 5571; 5573; 5576; 5584; 5590; 5594; 5599; 5601; 5604; 572; 5770; 5894; 6009; 6194; 6198; 6199; 801; 805; 808; 8569; 9322; 9470;	hsa04910~Insulin_signaling_pathway	44	140	31.4286	0.010146	0.076602	1	1	1	1	0.481773
132158; 221823; 22934; 230; 25796; 51071; 5213; 5236; 55276; 5631; 5634; 6120; 64080; 6888;	hsa00030~Pentose_phosphate_pathway	14	30	46.6667	0.0117614	0.0835721	1	1	1	1	0.52561
10558; 166929; 204219; 2531; 253782; 2629; 2717; 2720; 29956; 427; 4758; 55331; 64781; 6609; 6610; 7357; 8879; 91012; 9517;	hsa00600~Sphingolipid_metabolism	19	47	40.4255	0.0118993	0.0835721	1	1	1	1	0.52561
1022; 1069; 1161; 1642; 1643; 2067; 2068; 2071; 2072; 2965; 2967; 404672; 54107; 57804; 5887; 5982; 6117; 6118; 8450;	hsa03420~Nucleotide_excision_repair	19	47	40.4255	0.0118993	0.0835721	1	1	1	1	0.52561
1019; 103910; 10627; 11336; 1457; 1459; 1460; 1495; 1499; 154810; 2017; 207; 208; 22800; 2770; 2771; 2773; 3845; 387; 3993; 4893; 51776; 5515; 5516; 5518; 5519; 5520; 5580; 5583; 5584; 55844; 5590; 5728; 5872; 7082; 71; 7525; 84552; 8531; 8573; 9218; 9414; 998;	hsa04530~Tight_junction	43	139	30.9353	0.0134716	0.0924641	1	1	1	1	0.581534
10007; 140838; 2645; 2762; 29926; 3074; 3098; 4351; 51167; 5236; 5372; 5373; 54187; 55276; 55577; 55907; 64841; 6675; 7360;	hsa00520~Amino_sugar_and_nucleotide_sugar_metabolism	19	48	39.5833	0.0140256	0.0941273	1	1	1	1	0.591995
1173; 1211; 1212; 1213; 161; 163; 1785; 4905; 51382; 51606; 523; 526; 528; 529; 535; 6570; 6809; 6812; 8775; 8992; 90423; 9114; 9550;	hsa04721~Synaptic_vesicle_cycle	23	63	36.5079	0.0152577	0.10017	1	1	1	1	0.63
10026; 128869; 23556; 284098; 51604; 5277; 5279; 5283; 54872; 54965; 55650; 93183;	hsa00563~Glycosylphosphatidylinositol(GPI)-anchor_biosynthesis	12	25	48	0.0162347	0.102143	1	1	1	1	0.642409
1398; 201163; 207; 208; 2271; 2885; 2889; 3845; 405; 4893; 5058; 5062; 54583; 5594; 5604; 56924; 5781; 5879; 5894; 5906; 5908; 6921; 7039; 998;	hsa05211~Renal_cell_carcinoma	24	67	35.8209	0.0159046	0.102143	1	1	1	1	0.642409
10059; 10454; 10488; 11035; 1147; 1326; 1432; 148327; 192111; 207; 208; 23118; 257397; 329; 355; 4217; 468; 4790; 4792; 5594; 5599; 5601; 5604; 6416; 64764; 6885; 7132; 7186; 7187; 836; 840; 843; 8517; 8737; 8837;	hsa04668~TNF_signaling_pathway	35	110	31.8182	0.0175165	0.106694	1	1	1	1	0.671031
1019; 10488; 10542; 10971; 114609; 1147; 148327; 1642; 1643; 1654; 207; 208; 2885; 29110; 3454; 355; 3716; 3845; 468; 4775; 4790; 4792; 4893; 537; 54205; 5594; 5599; 5601; 5604; 572; 5728; 57506; 5894; 5925; 6416; 64764; 6774; 6778; 7419; 7529; 836; 842; 843; 8517;	hsa05161~Hepatitis_B	44	146	30.137	0.0176646	0.106694	1	1	1	1	0.671031
10454; 10910; 1147; 1432; 23118; 257397; 260434; 329; 3320; 3326; 4790; 4792; 5594; 5599; 5601; 6885; 7184; 7205; 834; 8517; 8767;	hsa04621~NOD-like_receptor_signaling_pathway	21	57	36.8421	0.018411	0.109022	1	1	1	1	0.685671
10014; 1019; 10488; 10971; 148327; 1642; 1654; 22938; 27044; 2885; 28973; 2957; 2958; 2959; 2960; 2961; 2965; 2967; 3065; 3066; 3190; 3716; 3845; 387; 468; 4790; 4792; 4893; 55697; 55869; 5594; 5610; 5700; 572; 5879; 5925; 64764; 6502; 6774; 6850; 6908; 7186; 7187; 7419; 7529; 7531; 7532; 7533; 7874; 79885; 836; 8379; 8517; 8841; 9093; 9114; 9519; 998;	hsa05203~Viral_carcinogenesis	58	205	28.2927	0.0198601	0.115342	1	1	1	1	0.725418
23583; 252969; 27301; 3146; 328; 3980; 4913; 4968; 54107; 57804; 6996; 7374; 7515; 8930;	hsa03410~Base_excision_repair	14	33	42.4242	0.0212652	0.121171	1	1	1	1	0.762083
10768; 191; 262; 2730; 27430; 2805; 2806; 2937; 3939; 3945; 4144; 4190; 4191; 4357; 51074; 55256; 58478;	hsa00270~Cysteine_and_methionine_metabolism	17	45	37.7778	0.0268432	0.150123	1	1	1	1	0.944169
10621; 10623; 11035; 11128; 1147; 29110; 4790; 4792; 51082; 51728; 5435; 5437; 5440; 55703; 55718; 57506; 661; 834; 84265; 8517; 8737; 9533;	hsa04623~Cytosolic_DNA-sensing_pathway	22	64	34.375	0.0284121	0.156008	1	1	1	1	0.981183
10488; 10645; 148327; 1938; 1994; 207; 208; 2194; 23417; 2475; 4218; 51094; 51552; 5170; 51719; 5209; 5213; 55012; 5515; 5516; 5518; 5519; 5520; 5525; 5527; 5528; 5564; 5571; 55844; 5862; 6009; 6198; 6199; 64764; 6794; 6885; 79602;	hsa04152~AMPK_signaling_pathway	37	124	29.8387	0.0308124	0.166167	1	1	1	1	1
1738; 1892; 1962; 23417; 3030; 3939; 3945; 4594; 55862; 84693; 8801; 8802; 8803;	hsa00640~Propanoate_metabolism	13	32	40.625	0.0330337	0.169315	1	1	1	1	1
1737; 1738; 217; 223; 2271; 2739; 3029; 3939; 3945; 4190; 4191; 4200; 501; 5162; 9380;	hsa00620~Pyruvate_metabolism	15	39	38.4615	0.0324149	0.169315	1	1	1	1	1
1147; 1432; 1965; 207; 208; 27102; 2885; 29110; 3454; 3455; 3646; 3716; 3845; 3949; 440275; 4790; 4792; 4893; 5170; 5515; 5516; 5518; 5519; 5520; 55844; 5594; 5599; 5601; 5610; 572; 57506; 5894; 6774; 7132; 7186; 7187; 8517; 8737; 975;	hsa05160~Hepatitis_C	39	133	29.3233	0.0330782	0.169315	1	1	1	1	1
10454; 10892; 114609; 1147; 1457; 1459; 1460; 23085; 23118; 257397; 29760; 329; 3554; 4790; 4792; 51135; 51588; 5336; 6850; 6885; 7132; 7186; 7187; 7329; 7706; 8517; 8737; 8837; 8915;	hsa04064~NF-kappa_B_signaling_pathway	29	93	31.1828	0.0344281	0.173288	1	1	1	1	1
1019; 10928; 1147; 207; 208; 3716; 3845; 4790; 5594; 5599; 5601; 5604; 572; 5879; 5894; 5898; 5925; 6774; 7039; 842; 8517; 998;	hsa05212~Pancreatic_cancer	22	66	33.3333	0.0361546	0.178767	1	1	1	1	1
10010; 1147; 1432; 1654; 29110; 4790; 4792; 5300; 55593; 5599; 5601; 57506; 64343; 6885; 7186; 7187; 7706; 80143; 843; 8517; 8737; 9140; 9474;	hsa04622~RIG-I-like_receptor_signaling_pathway	23	70	32.8571	0.0367005	0.178767	1	1	1	1	1
27429; 329; 5414; 54205; 5599; 5601; 56616; 637; 7132; 836; 840; 842; 8678;	hsa04215~Apoptosis	13	33	39.3939	0.0391075	0.187468	1	1	1	1	1
10380; 4357; 54205; 54928; 58472; 9061;	hsa00920~Sulfur_metabolism	6	10	60	0.041185	0.191352	1	1	1	1	1
27304; 348180; 4338; 4357; 81605; 9054;	hsa04122~Sulfur_relay_system	6	10	60	0.041185	0.191352	1	1	1	1	1
10971; 113; 23291; 246184; 25847; 51433; 51434; 5500; 5501; 5515; 5516; 5518; 5519; 5525; 5527; 5528; 5532; 5534; 5594; 5604; 6195; 6196; 6500; 7529; 7531; 7532; 7533; 801; 80315; 805; 808; 817; 8697; 8881; 8945; 996;	hsa04114~Oocyte_meiosis	36	124	29.0323	0.0435057	0.199072	1	1	1	1	1
10892; 1147; 207; 208; 27071; 2885; 29760; 3845; 4775; 4790; 4792; 4893; 5336; 5532; 5534; 5594; 5604; 5879; 5894; 6850; 8517; 8915; 975;	hsa04662~B_cell_receptor_signaling_pathway	23	73	31.5068	0.0507839	0.22554	1	1	1	1	1
10488; 1147; 148327; 1499; 207; 208; 2475; 2885; 3320; 3326; 3845; 468; 4790; 4792; 4893; 5170; 5594; 5604; 572; 5728; 5894; 5925; 64764; 7039; 7184; 842; 8517;	hsa05215~Prostate_cancer	27	89	30.3371	0.050686	0.22554	1	1	1	1	1
1432; 1616; 4217; 54205; 5532; 5534; 572; 5868; 5879; 637; 6647; 7132; 79139; 834; 836; 84134; 842;	hsa05014~Amyotrophic_lateral_sclerosis_(ALS)	17	51	33.3333	0.0602086	0.263522	1	1	1	1	1
10327; 128; 1737; 1738; 217; 223; 230; 2597; 2645; 3098; 3939; 3945; 501; 5162; 5213; 5230; 5236; 55276; 7167; 83440; 9562;	hsa00010~Glycolysis_/_Gluconeogenesis	21	67	31.3433	0.0621428	0.268102	1	1	1	1	1
10488; 10540; 10671; 148327; 1639; 1781; 4905; 51143; 51164; 5868; 5878; 64764; 6810; 8655; 8766;	hsa04962~Vasopressin-regulated_water_reabsorption	15	44	34.0909	0.0656598	0.279285	1	1	1	1	1
230; 231; 2762; 29926; 3098; 4351; 5209; 5213; 5372; 5373; 57016; 7167;	hsa00051~Fructose_and_mannose_metabolism	12	33	36.3636	0.0687952	0.280989	1	1	1	1	1
1019; 11186; 207; 208; 2885; 3845; 4893; 5170; 5336; 5594; 5604; 572; 5894; 5925; 6789; 7039; 83593; 842;	hsa05223~Non-small_cell_lung_cancer	18	56	32.1429	0.0683161	0.280989	1	1	1	1	1
10488; 148327; 207; 208; 22877; 2475; 4790; 4792; 5170; 5500; 5501; 5509; 5524; 5564; 5571; 5580; 5590; 5599; 5601; 5728; 5770; 5781; 6195; 6196; 6198; 6199; 64764; 6774; 6945; 7132; 7376;	hsa04931~Insulin_resistance	31	109	28.4404	0.0688515	0.280989	1	1	1	1	1
138050; 2588; 2720; 2799; 3074; 3423; 4669; 8692;	hsa00531~Glycosaminoglycan_degradation	8	19	42.1053	0.0745043	0.300004	1	1	1	1	1
10092; 10093; 10094; 10109; 10163; 10552; 1432; 1781; 2317; 3459; 3460; 4790; 51143; 5585; 5586; 5594; 5599; 5601; 5879; 7082; 71; 81873; 834; 8976; 998;	hsa05132~Salmonella_infection	25	86	29.0698	0.0805187	0.319956	1	1	1	1	1
51382; 523; 526; 528; 529; 535; 8992; 90423; 9114; 9550;	hsa04966~Collecting_duct_acid_secretion	10	27	37.037	0.0851284	0.33388	1	1	1	1	1
221823; 22934; 230; 2597; 27430; 2752; 2805; 2806; 3420; 3421; 4144; 435; 50; 501; 5213; 5230; 5631; 5634; 5832; 6120; 6888; 7167;	hsa01230~Biosynthesis_of_amino_acids	22	75	29.3333	0.0907576	0.351395	1	1	1	1	1
79178; 84284; 9054;	hsa00730~Thiamine_metabolism	3	4	75	0.100521	0.357146	1	1	1	1	1
55312; 645; 80308;	hsa00740~Riboflavin_metabolism	3	4	75	0.100521	0.357146	1	1	1	1	1
10767; 1915; 23786; 3312; 3329; 4790; 4792; 51128; 54205; 56681; 5861; 7415; 834; 836; 840; 842; 9554;	hsa05134~Legionellosis	17	55	30.9091	0.0939832	0.357146	1	1	1	1	1
1398; 207; 208; 2475; 25; 2885; 3845; 4690; 4893; 5058; 5062; 5336; 5594; 5599; 5601; 5604; 56924; 572; 5747; 5894; 6198; 6199; 6416; 7039; 817;	hsa04012~ErbB_signaling_pathway	25	88	28.4091	0.0950822	0.357146	1	1	1	1	1
1019; 10892; 1147; 1326; 1432; 207; 208; 2885; 3845; 387; 4690; 4775; 4790; 4792; 4893; 5058; 5062; 5170; 5532; 5534; 5594; 5601; 5604; 56924; 5894; 6885; 8517; 8915; 998;	hsa04660~T_cell_receptor_signaling_pathway	29	105	27.619	0.0962975	0.357146	1	1	1	1	1
10454; 1147; 1432; 207; 208; 23118; 2770; 2771; 2773; 329; 3312; 3459; 3460; 3588; 3688; 3716; 3949; 4790; 4792; 51135; 5170; 54205; 5594; 5599; 5601; 572; 6774; 6885; 7132; 836; 842; 8517;	hsa05145~Toxoplasmosis	32	118	27.1186	0.0979451	0.357146	1	1	1	1	1
1054; 10892; 114609; 1432; 207; 208; 3313; 3329; 3459; 3460; 3588; 3716; 387; 3920; 4790; 4800; 4801; 4802; 51135; 51606; 535; 537; 54205; 5532; 5534; 5594; 5599; 5601; 572; 5868; 5878; 5894; 637; 6850; 7132; 801; 805; 808; 817; 836; 842; 843; 8625; 8767; 8915; 9114;	hsa05152~Tuberculosis	46	179	25.6983	0.100153	0.357146	1	1	1	1	1
1495; 1499; 207; 208; 2885; 3845; 4292; 4893; 5170; 5594; 5604; 572; 5728; 5894; 842; 999;	hsa05213~Endometrial_cancer	16	52	30.7692	0.104494	0.366945	1	1	1	1	1
113; 1432; 207; 208; 246184; 25847; 2770; 2771; 2773; 3320; 3326; 3845; 51343; 51433; 51434; 5594; 5599; 5601; 5604; 5894; 6195; 6196; 80315; 8379; 8697; 8881; 996;	hsa04914~Progesterone-mediated_oocyte_maturation	27	98	27.551	0.107389	0.372777	1	1	1	1	1
10413; 11186; 122786; 1454; 23286; 25937; 4771; 5058; 55233; 60485;	hsa04392~Hippo_signaling_pathway_-multiple_species	10	29	34.4828	0.113515	0.385185	1	1	1	1	1
10342; 1499; 3845; 4893; 5594; 5604; 7170; 8030; 8031; 999;	hsa05216~Thyroid_cancer	10	29	34.4828	0.113515	0.385185	1	1	1	1	1
10229; 2677; 27235; 51805; 79001;	hsa00130~Ubiquinone_and_other_terpenoid-quinone_biosynthesis	5	11	45.4545	0.121066	0.388089	1	1	1	1	1
175; 2519; 2629; 2720; 3074; 4125; 4758;	hsa00511~Other_glycan_degradation	7	18	38.8889	0.118424	0.388089	1	1	1	1	1
10645; 1147; 207; 208; 2182; 2475; 4790; 4792; 51094; 5564; 5571; 5599; 5601; 5781; 6774; 6794; 7132; 7186; 79602; 8517;	hsa04920~Adipocytokine_signaling_pathway	20	70	28.5714	0.12079	0.388089	1	1	1	1	1
10163; 10458; 1457; 1459; 1460; 1495; 1499; 1500; 387; 52; 5594; 5770; 5879; 6591; 6885; 7082; 71; 7525; 8976; 998; 999;	hsa04520~Adherens_junction	21	74	28.3784	0.118942	0.388089	1	1	1	1	1
1147; 1432; 207; 208; 2770; 2771; 2773; 2776; 3459; 3460; 355; 4790; 4792; 51135; 5515; 5516; 5518; 5519; 5520; 55844; 5594; 5599; 5601; 6416; 7132; 811; 8517; 8837;	hsa05142~Chagas_disease_(American_trypanosomiasis)	28	104	26.9231	0.121539	0.388089	1	1	1	1	1
10488; 10681; 1432; 148327; 207; 208; 2770; 2771; 2773; 2776; 2782; 3799; 468; 5500; 5501; 55012; 5515; 5516; 5518; 5519; 5520; 5525; 5527; 5528; 5532; 55844; 5599; 5601; 64764; 6570; 801; 805; 808; 817;	hsa04728~Dopaminergic_synapse	34	130	26.1538	0.122081	0.388089	1	1	1	1	1
10269; 2339; 23463; 23590; 51449; 57107; 79947; 9453;	hsa00900~Terpenoid_backbone_biosynthesis	8	22	36.3636	0.123978	0.390015	1	1	1	1	1
10898; 1432; 1965; 207; 208; 27102; 29110; 3267; 3312; 3337; 3454; 3455; 3459; 3460; 355; 3716; 3836; 440275; 4790; 4792; 4928; 51135; 54205; 55916; 5594; 5599; 5601; 5604; 5610; 5611; 57506; 5894; 6416; 71; 7132; 7416; 7706; 8106; 834; 84000; 842; 8480; 8795; 8797;	hsa05164~Influenza_A	44	175	25.1429	0.12972	0.40387	1	1	1	1	1
3612; 3632; 4534; 4952; 51763; 5297; 5298; 5336; 54928; 55300; 55361; 5728; 64419; 64768; 7167; 79837; 80271; 8871; 8898; 9562;	hsa00562~Inositol_phosphate_metabolism	20	71	28.169	0.131279	0.404552	1	1	1	1	1
2776; 3845; 468; 4893; 5500; 5501; 5532; 5534; 5594; 5604; 5894; 5906; 5908; 6195; 6196; 801; 805; 808; 817;	hsa04720~Long-term_potentiation	19	67	28.3582	0.133503	0.407252	1	1	1	1	1
1072; 114609; 1432; 2770; 2771; 2773; 3688; 387; 4790; 51135; 5594; 5599; 5601; 653509; 729238; 801; 805; 808; 834; 836; 840;	hsa05133~Pertussis	21	76	27.6316	0.139599	0.417416	1	1	1	1	1
10092; 10093; 10094; 10109; 10163; 10552; 1072; 1398; 1785; 207; 208; 5058; 5336; 55616; 5580; 5594; 5604; 5879; 5894; 6198; 6199; 6850; 81873; 8976; 998;	hsa04666~Fc_gamma_R-mediated_phagocytosis	25	93	26.8817	0.138588	0.417416	1	1	1	1	1
231; 2645; 2717; 2720; 3098; 5213; 5236; 55276; 57016; 7360;	hsa00052~Galactose_metabolism	10	31	32.2581	0.14657	0.433964	1	1	1	1	1
10488; 10645; 113; 148327; 1977; 207; 208; 2475; 3845; 468; 4790; 4893; 51094; 5564; 5571; 6009; 6198; 6199; 64764; 6794; 79602; 79813; 9470; 9474; 9776;	hsa04211~Longevity_regulating_pathway	25	94	26.5957	0.148503	0.435415	1	1	1	1	1
1019; 1147; 1398; 207; 208; 25; 2885; 3065; 3066; 3845; 4790; 4792; 4893; 5594; 5604; 572; 5781; 5894; 5925; 8517;	hsa05220~Chronic_myeloid_leukemia	20	73	27.3973	0.153796	0.4466	1	1	1	1	1
1738; 1892; 1962; 217; 223; 3028; 3030; 3032; 3155; 4594; 501; 5019; 64087; 84693;	hsa00280~Valine,_leucine_and_isoleucine_degradation	14	48	29.1667	0.157814	0.449621	1	1	1	1	1
1019; 11200; 1643; 25898; 355; 50484; 54205; 5728; 637; 64065; 64326; 64393; 6477; 836; 842; 8493; 8795; 900; 9538;	hsa04115~p53_signaling_pathway	19	69	27.5362	0.156973	0.449621	1	1	1	1	1
132158; 1738; 2752; 4190; 4191; 4594; 50; 84693; 9380;	hsa00630~Glyoxylate_and_dicarboxylate_metabolism	9	28	32.1429	0.165151	0.457459	1	1	1	1	1
1147; 207; 208; 2475; 2885; 3845; 4790; 4893; 5594; 5604; 572; 5894; 6198; 6199; 6774; 8517;	hsa05221~Acute_myeloid_leukemia	16	57	28.0702	0.166624	0.457459	1	1	1	1	1
1432; 207; 208; 3845; 4893; 5336; 5532; 5534; 5594; 5604; 572; 5747; 5879; 5894; 7867; 842; 998;	hsa04370~VEGF_signaling_pathway	17	61	27.8689	0.163401	0.457459	1	1	1	1	1
10488; 113; 148327; 207; 208; 2288; 2770; 2771; 2773; 2776; 2885; 3312; 3320; 3326; 3845; 468; 4893; 5580; 5594; 5604; 5894; 64764; 7184; 801; 805; 808;	hsa04915~Estrogen_signaling_pathway	26	100	26	0.16555	0.457459	1	1	1	1	1
1019; 207; 208; 2475; 2885; 3845; 4893; 5336; 5594; 5604; 5728; 5894; 5925; 7039; 801; 805; 808; 817;	hsa05214~Glioma	18	66	27.2727	0.17326	0.471391	1	1	1	1	1
10587; 22929; 4141; 56267; 7296; 9061;	hsa00450~Selenocompound_metabolism	6	17	35.2941	0.184309	0.496977	1	1	1	1	1
124454; 1355; 1371; 2058; 2235; 2395; 3052; 326625; 644; 645; 7389; 7390;	hsa00860~Porphyrin_and_chlorophyll_metabolism	12	42	28.5714	0.196694	0.521067	1	1	1	1	1
10327; 1056; 11343; 129642; 132158; 137964; 217; 223; 231; 253558; 2710; 2717; 501; 55326; 55750; 57016;	hsa00561~Glycerolipid_metabolism	16	59	27.1186	0.195901	0.521067	1	1	1	1	1
1977; 207; 208; 2475; 2597; 3098; 3459; 3460; 3939; 405; 4790; 5162; 5209; 5230; 5336; 54583; 5594; 5604; 6194; 6198; 6199; 6774; 6921; 817; 8569; 9470;	hsa04066~HIF-1_signaling_pathway	26	103	25.2427	0.198699	0.5218	1	1	1	1	1
1040; 3612; 3632; 4534; 4952; 51447; 51763; 5297; 5298; 5336; 54928; 55300; 55361; 5728; 64419; 64768; 79837; 801; 80271; 805; 808; 8871; 8898; 90809; 9807;	hsa04070~Phosphatidylinositol_signaling_system	25	99	25.2525	0.203852	0.530718	1	1	1	1	1
1499; 207; 208; 3845; 387; 4292; 54205; 5594; 5599; 5601; 5604; 572; 5879; 5894; 836; 842;	hsa05210~Colorectal_cancer	16	62	25.8065	0.243945	0.629671	1	1	1	1	1
246243; 54107; 5557; 57804; 5982; 6117; 6118; 6742; 79621; 84153;	hsa03030~DNA_replication	10	36	27.7778	0.247007	0.632172	1	1	1	1	1
10454; 1147; 1326; 1398; 1432; 1616; 1649; 1845; 1847; 207; 208; 22800; 23118; 2317; 2885; 3312; 355; 3554; 3845; 408; 4149; 4215; 4217; 468; 4775; 4790; 4893; 5058; 5062; 51776; 5532; 5534; 5536; 5594; 5599; 5601; 5604; 5607; 5879; 5894; 5906; 5908; 6195; 6196; 6416; 6789; 6885; 7132; 7186; 7867; 836; 8517; 8550; 8569; 8649; 9175; 9448; 998;	hsa04010~MAPK_signaling_pathway	58	255	22.7451	0.255244	0.647762	1	1	1	1	1
1977; 207; 208; 2475; 2885; 3716; 3845; 4893; 5336; 5594; 5604; 572; 5728; 5894; 6194; 6198; 6199; 6774; 7039; 9470;	hsa01521~EGFR_tyrosine_kinase_inhibitor_resistance	20	81	24.6914	0.262499	0.657736	1	1	1	1	1
10413; 10971; 11186; 122786; 1454; 1495; 1499; 1741; 23286; 23291; 25937; 329; 3993; 4086; 4771; 5500; 5501; 5515; 5516; 5518; 5519; 5520; 55233; 5584; 55844; 5590; 60485; 6591; 71; 7529; 7531; 7532; 7533; 84552; 8945; 999;	hsa04390~Hippo_signaling_pathway	36	154	23.3766	0.26353	0.657736	1	1	1	1	1
1019; 10399; 1147; 1457; 1459; 1460; 1965; 207; 208; 23118; 25898; 27102; 29110; 3312; 3454; 3455; 3459; 3460; 355; 3716; 440275; 4790; 4792; 51135; 5610; 57506; 6774; 6885; 8667; 8795; 8797; 9367;	hsa05162~Measles	32	136	23.5294	0.267876	0.663104	1	1	1	1	1
11285; 26229; 29940; 51363; 54480; 55454;	hsa00532~Glycosaminoglycan_biosynthesis	6	20	30	0.27337	0.671201	1	1	1	1	1
113; 1979; 207; 208; 2475; 3065; 3066; 3312; 3845; 4893; 5564; 5571; 6198; 6199; 6647; 9474;	hsa04213~Longevity_regulating_pathway	16	64	25	0.278324	0.677854	1	1	1	1	1
1019; 1022; 10926; 10971; 11200; 1874; 23595; 246184; 25; 25847; 3065; 3066; 5001; 51343; 51433; 51434; 5925; 6500; 6502; 7529; 7531; 7532; 7533; 8379; 8555; 8697; 8881; 9184; 996;	hsa04110~Cell_cycle	29	124	23.3871	0.289994	0.700625	1	1	1	1	1
22938; 23385; 3065; 3066; 3280; 51107; 55851; 5663; 5664; 6868; 8650; 9541;	hsa04330~Notch_signaling_pathway	12	48	25	0.316801	0.745532	1	1	1	1	1
119391; 2067; 207; 208; 2941; 329; 355; 4217; 4258; 4259; 4292; 5170; 54205; 5594; 572; 637; 836; 842;	hsa01524~Platinum_drug_resistance	18	75	24	0.311998	0.745532	1	1	1	1	1
10488; 148327; 207; 208; 2645; 2776; 3276; 3939; 3945; 468; 5162; 5255; 5261; 5532; 5534; 5564; 55671; 5571; 57223; 64764; 801; 805; 808; 817;	hsa04922~Glucagon_signaling_pathway	24	103	23.301	0.318456	0.745532	1	1	1	1	1
10376; 10383; 1781; 23480; 23673; 29927; 3688; 3920; 4074; 4153; 51143; 51382; 51606; 523; 526; 528; 529; 53407; 535; 537; 5868; 5878; 5879; 653509; 71; 729238; 81035; 811; 821; 8992; 90423; 9114; 9341; 9550; 9554;	hsa04145~Phagosome	35	154	22.7273	0.316905	0.745532	1	1	1	1	1
2547; 3981; 7518; 7520;	hsa03450~Non-homologous_end-joining	4	13	30.7692	0.325128	0.750695	1	1	1	1	1
158; 159; 2746; 2752; 2805; 2806; 435; 5471; 56954;	hsa00250~Alanine,_aspartate_and_glutamate_metabolism	9	35	25.7143	0.327948	0.750695	1	1	1	1	1
10455; 128; 1892; 1962; 217; 2182; 223; 2639; 3030; 3032; 501;	hsa00071~Fatty_acid_degradation	11	44	25	0.328118	0.750695	1	1	1	1	1
2805; 2806;	hsa00400~Phenylalanine,_tyrosine_and_tryptophan_biosynthesis	2	5	40	0.339641	0.750857	1	1	1	1	1
2645; 3098;	hsa00524~Neomycin,_kanamycin_and_gentamicin_biosynthesis	2	5	40	0.339641	0.750857	1	1	1	1	1
1892; 1962; 217; 223; 23417; 3030; 501; 55748;	hsa00410~beta-Alanine_metabolism	8	31	25.8065	0.34062	0.750857	1	1	1	1	1
10231; 1499; 207; 208; 2475; 29079; 3065; 3066; 3845; 483; 4893; 5170; 5336; 5469; 5594; 5604; 572; 5894; 6009; 71; 842; 8841; 90390; 9282; 9440; 9442; 9862;	hsa04919~Thyroid_hormone_signaling_pathway	27	118	22.8814	0.333821	0.750857	1	1	1	1	1
10454; 1147; 1432; 207; 208; 23118; 2885; 29760; 3454; 3455; 3459; 3460; 3554; 3716; 4790; 4792; 5336; 5532; 5534; 5594; 5599; 5601; 5604; 5879; 6850; 6885; 7132; 7186; 8517; 8878;	hsa04380~Osteoclast_differentiation	30	132	22.7273	0.333837	0.750857	1	1	1	1	1
2805; 2806; 3420; 3421; 50;	hsa01210~2-Oxocarboxylic_acid_metabolism	5	18	27.7778	0.351369	0.768937	1	1	1	1	1
112483; 113451; 217; 223; 262; 2805; 2806; 4942; 501; 51056; 55748; 5832;	hsa00330~Arginine_and_proline_metabolism	12	50	24	0.360397	0.777694	1	1	1	1	1
10769; 11337; 11345; 1147; 1432; 1454; 207; 208; 26260; 2885; 3276; 3845; 4893; 5170; 5564; 5571; 5594; 5599; 5601; 5604; 5728; 5894; 6446; 6502; 6774; 6789; 6794; 7874; 9140; 9455;	hsa04068~FoxO_signaling_pathway	30	134	22.3881	0.36052	0.777694	1	1	1	1	1
10454; 114609; 1147; 1326; 1432; 207; 208; 23118; 29110; 3454; 3455; 4790; 4792; 51135; 5594; 5599; 5601; 5604; 5879; 6416; 6885; 7187; 8517; 8737;	hsa04620~Toll-like_receptor_signaling_pathway	24	106	22.6415	0.363295	0.778122	1	1	1	1	1
2643; 4338; 5805; 5860;	hsa00790~Folate_biosynthesis	4	14	28.5714	0.366969	0.779417	1	1	1	1	1
4292; 57804; 5982; 6117; 6118; 6742;	hsa03430~Mismatch_repair	6	23	26.087	0.370134	0.779417	1	1	1	1	1
10488; 113; 1390; 1432; 148327; 207; 208; 2770; 2771; 2773; 2776; 468; 483; 5500; 5501; 55012; 5515; 5516; 5518; 5519; 5520; 5525; 5527; 5528; 55844; 5594; 64764; 7170; 7171; 801; 805; 808; 817;	hsa04261~Adrenergic_signaling_in_cardiomyocytes	33	149	22.1477	0.371642	0.779417	1	1	1	1	1
10672; 2770; 2771; 2773; 2776; 3845; 4893; 5515; 5516; 5518; 5519; 5594; 5604; 5894;	hsa04730~Long-term_depression	14	60	23.3333	0.376161	0.783453	1	1	1	1	1
3155; 5019; 622;	hsa00072~Synthesis_and_degradation_of_ketone_bodies	3	10	30	0.384836	0.796031	1	1	1	1	1
1432; 207; 208; 2885; 3845; 4893; 5170; 5336; 5594; 5599; 5601; 5604; 5879; 5894; 6416; 6850;	hsa04664~Fc_epsilon_RI_signaling_pathway	16	70	22.8571	0.389056	0.799285	1	1	1	1	1
10678; 11041; 6487; 8703;	hsa00533~Glycosaminoglycan_biosynthesis	4	15	26.6667	0.408644	0.81191	1	1	1	1	1
2720; 3074; 30815; 9197;	hsa00604~Glycosphingolipid_biosynthesis	4	15	26.6667	0.408644	0.81191	1	1	1	1	1
11285; 2131; 2132; 26229; 3340; 8509;	hsa00534~Glycosaminoglycan_biosynthesis	6	24	25	0.402909	0.81191	1	1	1	1	1
1743; 1892; 1962; 217; 223; 2639; 3030; 4967; 501; 5351; 79723; 79813;	hsa00310~Lysine_degradation	12	52	23.0769	0.40479	0.81191	1	1	1	1	1
119391; 2730; 2937; 2941; 373156; 4258; 4259; 50484; 51056; 51060; 6240; 79017;	hsa00480~Glutathione_metabolism	12	52	23.0769	0.40479	0.81191	1	1	1	1	1
57804; 5889; 5892; 6117; 6118; 6742; 7979;	hsa03440~Homologous_recombination	7	29	24.1379	0.414517	0.818196	1	1	1	1	1
207; 208; 23410; 2475; 2645; 3098; 3845; 3939; 4893; 5162; 5213; 5594; 5604; 5728; 5894;	hsa05230~Central_carbon_metabolism_in_cancer	15	67	22.3881	0.422431	0.828404	1	1	1	1	1
501;	hsa00300~Lysine_biosynthesis	1	2	50	0.428271	0.829089	1	1	1	1	1
1432; 207; 208; 2645; 2885; 3845; 4790; 4893; 5594; 5599; 5601; 5604; 5894; 6774; 9306; 9655;	hsa04917~Prolactin_signaling_pathway	16	72	22.2222	0.427282	0.829089	1	1	1	1	1
10163; 10434; 207; 208; 23446; 2475; 2885; 3845; 4893; 5130; 5170; 5594; 5599; 5601; 5604; 57153; 5879; 5894; 6009; 6198; 6199; 8976;	hsa05231~Choline_metabolism_in_cancer	22	101	21.7822	0.433681	0.834215	1	1	1	1	1
113; 1432; 2776; 2885; 3845; 4215; 468; 4893; 5580; 5594; 5599; 5601; 5604; 5894; 6416; 801; 805; 808; 817; 998;	hsa04912~GnRH_signaling_pathway	20	92	21.7391	0.443337	0.847392	1	1	1	1	1
2746; 2752; 2805; 2806; 435;	hsa00220~Arginine_biosynthesis	5	21	23.8095	0.460117	0.859553	1	1	1	1	1
1892; 1962; 217; 223; 2639; 3030; 4967; 501; 56267;	hsa00380~Tryptophan_metabolism	9	40	22.5	0.457676	0.859553	1	1	1	1	1
11337; 11345; 115201; 23192; 64422; 8678; 9140; 9474; 9776;	hsa04140~Regulation_of_autophagy	9	40	22.5	0.457676	0.859553	1	1	1	1	1
103910; 10627; 10672; 113; 1432; 207; 208; 2770; 2771; 2773; 2776; 3688; 387; 5336; 5500; 5501; 5584; 5590; 5594; 5906; 5908; 6786; 6850; 71; 84876; 8773;	hsa04611~Platelet_activation	26	122	21.3115	0.461084	0.859553	1	1	1	1	1
145173; 23509; 285203; 55624; 56983; 6487; 8703;	hsa00514~Other_types_of_O-glycan_biosynthesis	7	31	22.5806	0.474001	0.872855	1	1	1	1	1
1454; 23291; 5564; 5571; 6500; 8553; 8945;	hsa04710~Circadian_rhythm	7	31	22.5806	0.474001	0.872855	1	1	1	1	1
1019; 11186; 3845; 4893; 5594; 5604; 5894; 5925; 999;	hsa05219~Bladder_cancer	9	41	21.9512	0.483432	0.884827	1	1	1	1	1
10005; 3295; 6342; 80270;	hsa00120~Primary_bile_acid_biosynthesis	4	17	23.5294	0.48983	0.891136	1	1	1	1	1
54995;	hsa00780~Biotin_metabolism	1	3	33.3333	0.525489	0.915877	1	1	1	1	1
11019;	hsa00785~Lipoic_acid_metabolism	1	3	33.3333	0.525489	0.915877	1	1	1	1	1
2182; 2194; 54995;	hsa00061~Fatty_acid_biosynthesis	3	13	23.0769	0.527799	0.915877	1	1	1	1	1
60490; 60496; 80025; 80347;	hsa00770~Pantothenate_and_CoA_biosynthesis	4	18	22.2222	0.528669	0.915877	1	1	1	1	1
10159; 5476; 5547; 5550; 57486;	hsa04614~Renin-angiotensin_system	5	23	21.7391	0.529668	0.915877	1	1	1	1	1
1892; 1962; 3030; 3155; 5019; 622;	hsa00650~Butanoate_metabolism	6	28	21.4286	0.530723	0.915877	1	1	1	1	1
2885; 3845; 5594; 5604; 56907; 80315;	hsa04320~Dorso-ventral_axis_formation	6	28	21.4286	0.530723	0.915877	1	1	1	1	1
1173; 1211; 1212; 1213; 161; 163; 1785; 2776; 483; 8766;	hsa04961~Endocrine_and_other_factor-regulated_calcium_reabsorption	10	47	21.2766	0.511277	0.915877	1	1	1	1	1
1019; 1147; 207; 208; 329; 3688; 4149; 4790; 4792; 54205; 5728; 5747; 5925; 6502; 7186; 7187; 842; 8517;	hsa05222~Small_cell_lung_cancer	18	86	20.9302	0.50754	0.915877	1	1	1	1	1
10488; 148327; 3065; 468; 5500; 5501; 5532; 5534; 64764; 6570; 801; 805; 808; 817;	hsa05031~Amphetamine_addiction	14	68	20.5882	0.538979	0.924838	1	1	1	1	1
1019; 113; 1432; 207; 208; 2475; 2885; 3845; 4893; 5469; 5594; 5599; 5601; 5604; 572; 5747; 5894; 5925; 6198; 6199;	hsa01522~Endocrine_resistance	20	98	20.4082	0.544412	0.928884	1	1	1	1	1
138199; 217; 223; 501; 55748;	hsa00340~Histidine_metabolism	5	24	20.8333	0.562904	0.949704	1	1	1	1	1
115024; 22978; 51251; 54981; 64802; 65220;	hsa00760~Nicotinate_and_nicotinamide_metabolism	6	29	20.6897	0.560973	0.949704	1	1	1	1	1
10505; 1072; 1944; 2041; 25; 2770; 2771; 2773; 3688; 3845; 387; 3983; 4690; 4775; 4893; 5058; 5062; 5336; 54434; 5532; 5534; 5594; 56924; 5747; 5781; 5879; 5894; 5998; 6259; 64218; 7852; 817; 84552; 85464; 998;	hsa04360~Axon_guidance	35	176	19.8864	0.592553	0.994172	1	1	1	1	1
2746;	hsa00471~D-Glutamine_and_D-glutamate_metabolism	1	4	25	0.60618	1	1	1	1	1	1
9;	hsa00232~Caffeine_metabolism	1	5	20	0.673151	1	1	1	1	1	1
1066; 3615; 3704; 7172; 7371; 7372; 83549; 8824; 9;	hsa00983~Drug_metabolism	9	46	19.5652	0.605937	1	1	1	1	1	1
1432; 1499; 1655; 2017; 207; 208; 22800; 2317; 2475; 2885; 355; 3688; 3845; 387; 4893; 5058; 5170; 5336; 5500; 5501; 5594; 5604; 5747; 5781; 5879; 5894; 5962; 6194; 6198; 6199; 6385; 6774; 71; 7430; 817; 836; 858; 960; 967; 998;	hsa05205~Proteoglycans_in_cancer	40	205	19.5122	0.637668	1	1	1	1	1	1
10327; 217; 231; 51084; 57016; 6120; 7360;	hsa00040~Pentose_and_glucuronate_interconversions	7	36	19.4444	0.613224	1	1	1	1	1	1
10681; 113; 1147; 1398; 207; 208; 2770; 2771; 2773; 2782; 2868; 2869; 2870; 2885; 3845; 387; 408; 4790; 4792; 4893; 5058; 5580; 5590; 5594; 5604; 5747; 5879; 5894; 5906; 5908; 6358; 6774; 7852; 8517; 8976; 998;	hsa04062~Chemokine_signaling_pathway	36	187	19.2513	0.661457	1	1	1	1	1	1
10678; 11041; 6484; 6487; 8703;	hsa00601~Glycosphingolipid_biosynthesis	5	26	19.2308	0.625548	1	1	1	1	1	1
10681; 10928; 11186; 1147; 1944; 207; 208; 22800; 25; 2782; 2885; 29110; 3845; 387; 4790; 4893; 5058; 5062; 5336; 55770; 5594; 5599; 5601; 5604; 56924; 572; 5781; 5868; 5878; 5879; 5894; 5898; 5906; 5908; 6789; 801; 8036; 805; 808; 81579; 8315; 83593; 8517; 998;	hsa04014~Ras_signaling_pathway	44	229	19.214	0.676771	1	1	1	1	1	1
1452; 1454; 1456; 23291; 408; 53944; 8405; 8452; 8945;	hsa04340~Hedgehog_signaling_pathway	9	47	19.1489	0.628668	1	1	1	1	1	1
1019; 10524; 11200; 113; 1147; 1390; 1499; 207; 208; 22800; 246184; 3554; 3716; 3845; 4215; 466; 468; 4775; 4790; 4792; 4801; 4893; 51433; 51434; 54107; 5532; 5534; 55697; 5599; 57804; 5901; 5925; 6416; 64784; 6908; 706; 7132; 7416; 7417; 7419; 7494; 811; 821; 8517; 8697; 8881; 9184; 9519; 996;	hsa05166~HTLV-I_infection	49	258	18.9922	0.710171	1	1	1	1	1	1
10092; 10093; 10094; 10109; 10163; 103910; 10458; 10552; 10627; 10672; 1072; 10787; 1398; 1729; 22800; 23191; 3682; 3688; 3845; 387; 4893; 5058; 5062; 54434; 5500; 5501; 55845; 5594; 5604; 56924; 5747; 5879; 5894; 5962; 71; 7430; 79837; 81873; 85464; 8976; 998;	hsa04810~Regulation_of_actin_cytoskeleton	41	216	18.9815	0.698597	1	1	1	1	1	1
1019; 10488; 10681; 10971; 11140; 1147; 148327; 1944; 1977; 2057; 207; 208; 23566; 2475; 2782; 2885; 3320; 3326; 3454; 3455; 3688; 3716; 3845; 4170; 468; 4790; 4893; 5170; 55012; 5515; 5516; 5518; 5519; 5520; 5525; 5527; 5528; 55844; 5585; 5586; 5594; 5604; 572; 5728; 5747; 5879; 5894; 6009; 6194; 6198; 6199; 6446; 64764; 6794; 6850; 7184; 7529; 7531; 7532; 7533; 842; 8517; 9180; 9470;	hsa04151~PI3K-Akt_signaling_pathway	64	341	18.7683	0.760483	1	1	1	1	1	1
103910; 10627; 1432; 1495; 1499; 1500; 2770; 2771; 2773; 3688; 387; 5336; 5747; 5781; 5879; 5906; 5908; 71; 7430; 7852; 83593; 998;	hsa04670~Leukocyte_transendothelial_migration	22	118	18.6441	0.691896	1	1	1	1	1	1
1508; 2770; 2771; 2773; 2776; 5532; 5534; 801; 805; 808; 84876; 9635;	hsa04924~Renin_secretion	12	65	18.4615	0.676207	1	1	1	1	1	1
10488; 10672; 113; 1258; 148327; 207; 208; 2770; 2771; 2773; 2776; 2969; 387; 468; 4775; 483; 5500; 5501; 5532; 5534; 5594; 5604; 572; 5894; 64764; 7416; 7417; 7419; 801; 805; 808;	hsa04022~cGMP-PKG_signaling_pathway	31	168	18.4524	0.732117	1	1	1	1	1	1
10488; 148327; 2770; 2771; 2773; 468; 4790; 64764; 6570;	hsa05030~Cocaine_addiction	9	49	18.3673	0.67193	1	1	1	1	1	1
10014; 10488; 10645; 10681; 136; 148327; 2770; 2771; 2773; 2782; 2885; 3020; 3021; 3065; 3066; 3845; 468; 4893; 5500; 5501; 55869; 5594; 5604; 5894; 64764; 6570; 79885; 801; 805; 808; 8520; 8841; 9555;	hsa05034~Alcoholism	33	180	18.3333	0.748484	1	1	1	1	1	1
10488; 113; 148327; 221955; 2776; 3949; 466; 468; 64764; 801; 805; 808; 817; 84876; 8536;	hsa04925~Aldosterone_synthesis_and_secretion	15	82	18.2927	0.697702	1	1	1	1	1	1
201254; 2067; 2072; 2175; 3280; 4292; 5889; 6117; 6118; 79728;	hsa03460~Fanconi_anemia_pathway	10	55	18.1818	0.686157	1	1	1	1	1	1
1019; 10342; 10672; 10681; 10928; 11186; 113; 1147; 1398; 1495; 1499; 207; 208; 2271; 23566; 2475; 25; 2770; 2771; 2773; 2776; 2782; 2885; 3065; 3066; 329; 3320; 3326; 355; 3688; 3716; 3845; 387; 405; 4149; 4292; 4790; 4792; 4893; 5336; 54205; 54583; 5594; 5599; 5601; 5604; 572; 5728; 5747; 5879; 5894; 5898; 5925; 637; 6502; 6774; 6789; 6921; 7039; 7170; 7184; 7186; 7187; 7852; 8030; 8031; 83593;…	hsa05200~Pathways_in_cancer	72	397	18.136	0.847027	1	1	1	1	1	1
1327; 1337; 1340; 1349; 1351; 29796; 483; 7170; 7171; 7381; 7385; 7386; 7388; 9167;	hsa04260~Cardiac_muscle_contraction	14	78	17.9487	0.717448	1	1	1	1	1	1
113; 136; 1398; 1432; 1499; 1500; 1944; 207; 208; 23566; 26037; 2770; 2771; 2773; 2776; 2889; 3688; 3845; 387; 4893; 5584; 5590; 5594; 5604; 57568; 5879; 5894; 5898; 5906; 5908; 71; 801; 805; 808; 83593; 84552; 998; 999;	hsa04015~Rap1_signaling_pathway	38	212	17.9245	0.800121	1	1	1	1	1	1
1258; 2782; 801; 805; 808;	hsa04744~Phototransduction	5	28	17.8571	0.682448	1	1	1	1	1	1
10488; 113; 148327; 1499; 2770; 2771; 2773; 2776; 3845; 4893; 5594; 5604; 5894; 64764; 801; 805; 808; 817;	hsa04916~Melanogenesis	18	101	17.8218	0.743221	1	1	1	1	1	1
1019; 1432; 1729; 207; 208; 3845; 4790; 4893; 5336; 5580; 5590; 5594; 5599; 5601; 5879; 6774; 836; 998;	hsa04933~AGE-RAGE_signaling_pathway_in_diabetic_complications	18	101	17.8218	0.743221	1	1	1	1	1	1
10249; 2805; 2806;	hsa00360~Phenylalanine_metabolism	3	17	17.6471	0.685608	1	1	1	1	1	1
2746; 2752; 771;	hsa00910~Nitrogen_metabolism	3	17	17.6471	0.685608	1	1	1	1	1	1
10645; 113; 1938; 2770; 2771; 2773; 2776; 3845; 387; 4637; 4775; 4893; 5500; 5501; 5532; 5534; 5564; 5571; 5594; 5604; 5607; 5894; 71; 801; 805; 808; 817; 8536;	hsa04921~Oxytocin_signaling_pathway	28	159	17.6101	0.797575	1	1	1	1	1	1
10991; 2746; 4190; 483;	hsa04964~Proximal_tubule_bicarbonate_reclamation	4	23	17.3913	0.697193	1	1	1	1	1	1
103910; 10627; 1398; 1499; 1729; 207; 208; 2317; 2885; 2889; 329; 3688; 387; 5058; 5062; 5170; 5500; 5501; 55742; 5594; 5599; 5601; 5604; 56924; 572; 5728; 5747; 5879; 5894; 5906; 5908; 71; 824; 858; 998;	hsa04510~Focal_adhesion	35	203	17.2414	0.849981	1	1	1	1	1	1
113; 1432; 2150; 2776; 3554; 3556; 5336; 5500; 5501; 5580; 5583; 5599; 5601; 801; 805; 808; 817;	hsa04750~Inflammatory_mediator_regulation_of_TRP_channels	17	99	17.1717	0.784815	1	1	1	1	1	1
10376; 10383; 113; 2770; 2771; 2773; 2776; 2885; 3845; 4893; 5594; 5604; 5607; 5894; 7082;	hsa04540~Gap_junction	15	88	17.0455	0.782593	1	1	1	1	1	1
135250; 2885; 3454; 3455; 3459; 3460; 355; 3845; 4893; 5058; 5336; 5532; 5534; 5594; 5604; 5781; 5879; 5894; 637; 6850; 836; 8795; 8797;	hsa04650~Natural_killer_cell_mediated_cytotoxicity	23	135	17.037	0.822335	1	1	1	1	1	1
1019; 207; 208; 3845; 4893; 5594; 5604; 572; 5728; 5894; 5925; 999;	hsa05218~Melanoma	12	71	16.9014	0.773633	1	1	1	1	1	1
1508; 2923; 3308; 3312; 3320; 3326; 4800; 4801; 4802; 5720; 811; 821; 8625;	hsa04612~Antigen_processing_and_presentation	13	77	16.8831	0.78109	1	1	1	1	1	1
1040; 10434; 129642; 137964; 23659; 23761; 253558; 5130; 54675; 54947; 55326; 81490; 81579; 8443; 9791; 9926;	hsa00564~Glycerophospholipid_metabolism	16	95	16.8421	0.801439	1	1	1	1	1	1
1452; 1454; 1457; 1459; 1460; 1499; 23291; 27101; 387; 4775; 5532; 5534; 5599; 5601; 5663; 56998; 5879; 59343; 6477; 6500; 6885; 817; 81839; 8945;	hsa04310~Wnt_signaling_pathway	24	143	16.7832	0.844435	1	1	1	1	1	1
55163;	hsa00750~Vitamin_B6_metabolism	1	6	16.6667	0.728736	1	1	1	1	1	1
1892; 1962; 2182; 2194; 3030; 3032; 54995; 5538;	hsa01212~Fatty_acid_metabolism	8	48	16.6667	0.75808	1	1	1	1	1	1
10672; 113; 1785; 207; 208; 22800; 23566; 2475; 2885; 3845; 387; 4893; 5336; 55326; 5594; 5604; 5781; 5894; 5898; 6009; 6850; 9265; 9266; 9267;	hsa04072~Phospholipase_D_signaling_pathway	24	144	16.6667	0.852343	1	1	1	1	1	1
2475; 2645; 3098; 5580; 5590; 5594; 5599; 5601;	hsa04930~Type_II_diabetes_mellitus	8	48	16.6667	0.75808	1	1	1	1	1	1
10488; 113; 1258; 148327; 207; 208; 22800; 2770; 2771; 2773; 387; 4790; 4792; 483; 5058; 5500; 5501; 5594; 5599; 5601; 5604; 572; 5879; 5894; 5906; 5908; 64764; 6662; 801; 805; 808; 817; 84876;	hsa04024~cAMP_signaling_pathway	33	200	16.5	0.895984	1	1	1	1	1	1
10454; 1432; 23118; 3459; 3460; 3688; 3716; 4790; 4792; 51135; 5594; 6885;	hsa05140~Leishmaniasis	12	73	16.4384	0.801066	1	1	1	1	1	1
10488; 10681; 113; 148327; 207; 208; 2770; 2771; 2773; 2776; 2782; 3845; 468; 4893; 5594; 5604; 64764; 817;	hsa04725~Cholinergic_synapse	18	111	16.2162	0.852018	1	1	1	1	1	1
2589; 2591; 29071; 51301; 55568;	hsa00512~Mucin_type_O-Glycan_biosynthesis	5	31	16.129	0.75627	1	1	1	1	1	1
1892; 3030; 3032; 5538;	hsa00062~Fatty_acid_elongation	4	25	16	0.751068	1	1	1	1	1	1
1874; 387; 4086; 4681; 5515; 5516; 5518; 5519; 5594; 6198; 6199; 6500; 7050;	hsa04350~TGF-beta_signaling_pathway	13	84	15.4762	0.861745	1	1	1	1	1	1
1982; 25; 54205; 5879; 637; 71; 836; 842; 8672;	hsa05416~Viral_myocarditis	9	59	15.2542	0.839044	1	1	1	1	1	1
2057; 207; 208; 2475; 2885; 3454; 3455; 3459; 3460; 3588; 3597; 3716; 4170; 51588; 5771; 5781; 5894; 58985; 6774; 6778; 8027; 9180; 9306; 9655;	hsa04630~Jak-STAT_signaling_pathway	24	158	15.1899	0.933702	1	1	1	1	1	1
10488; 113; 148327; 2776; 468; 483; 64764; 7184; 7270; 821; 9601;	hsa04918~Thyroid_hormone_synthesis	11	74	14.8649	0.876132	1	1	1	1	1	1
10681; 10991; 113; 11337; 11345; 2752; 2770; 2771; 2773; 2782; 4905; 54407; 81539;	hsa04727~GABAergic_synapse	13	88	14.7727	0.896102	1	1	1	1	1	1
113; 2770; 2771; 2773; 2776; 483; 7430; 801; 805; 808; 817;	hsa04971~Gastric_acid_secretion	11	75	14.6667	0.885269	1	1	1	1	1	1
128; 2805; 2806; 2954; 81889;	hsa00350~Tyrosine_metabolism	5	35	14.2857	0.83359	1	1	1	1	1	1
2717; 3074;	hsa00603~Glycosphingolipid_biosynthesis	2	14	14.2857	0.78319	1	1	1	1	1	1
10963; 5594; 5604; 5621; 6647;	hsa05020~Prion_diseases	5	35	14.2857	0.83359	1	1	1	1	1	1
10672; 113; 136; 2776; 387; 4637; 5500; 5501; 5580; 5583; 5594; 5604; 5894; 801; 805; 808; 81579;	hsa04270~Vascular_smooth_muscle_contraction	17	121	14.0496	0.948161	1	1	1	1	1	1
1056; 113; 2776; 387; 4218; 483; 5879; 5906; 5908; 81579; 8766; 9545; 9635;	hsa04972~Pancreatic_secretion	13	96	13.5417	0.943969	1	1	1	1	1	1
29760; 7374; 84876; 8517; 8625;	hsa05340~Primary_immunodeficiency	5	37	13.5135	0.864005	1	1	1	1	1	1
51382; 51606; 523; 526; 528; 529; 535; 537; 8992; 90423; 9114; 9550;	hsa05323~Rheumatoid_arthritis	12	90	13.3333	0.944391	1	1	1	1	1	1
10681; 10991; 113; 2752; 2770; 2771; 2773; 2776; 2782; 54407; 5532; 5534; 5594; 81539; 9455;	hsa04724~Glutamatergic_synapse	15	114	13.1579	0.964958	1	1	1	1	1	1
10681; 113; 11343; 1432; 221955; 2770; 2771; 2773; 2776; 2782; 5594; 5599; 5601;	hsa04723~Retrograde_endocannabinoid_signaling	13	101	12.8713	0.962992	1	1	1	1	1	1
3845; 483; 5170; 5594; 6446;	hsa04960~Aldosterone-regulated_sodium_reabsorption	5	39	12.8205	0.889598	1	1	1	1	1	1
1432; 1499; 1749; 207; 208; 2885; 3716; 3720; 3845; 4086; 4893; 5594; 5604; 5894; 6774; 84108; 84759; 9314;	hsa04550~Signaling_pathways_regulating_pluripotency_of_stem_cells	18	142	12.6761	0.983794	1	1	1	1	1	1
132158; 1738; 501; 63826; 9380;	hsa00260~Glycine,_serine_and_threonine_metabolism	5	40	12.5	0.900761	1	1	1	1	1	1
10681; 113; 2770; 2771; 2773; 2776; 2782; 5594; 801; 805; 808; 817;	hsa04713~Circadian_entrainment	12	96	12.5	0.96682	1	1	1	1	1	1
113; 11343; 207; 208; 2770; 2771; 2773;	hsa04923~Regulation_of_lipolysis_in_adipocytes	7	56	12.5	0.928229	1	1	1	1	1	1
1019; 1452; 1499; 207; 208; 23462; 2475; 2885; 3280; 3845; 4893; 5594; 5604; 5728; 5894; 5925; 6198; 6199;	hsa05224~Breast_cancer	18	146	12.3288	0.988384	1	1	1	1	1	1
1025; 1649; 1655; 2130; 3020; 3021; 3065; 3066; 4005; 4086; 4149; 466; 4790; 51274; 5747; 64083; 6760; 7030; 79058; 8148; 8464; 85414;	hsa05202~Transcriptional_misregulation_in_cancer	22	180	12.2222	0.994422	1	1	1	1	1	1
119391; 128; 2941; 373156; 405; 4258; 4259; 56267; 873; 9;	hsa05204~Chemical_carcinogenesis	10	82	12.1951	0.962661	1	1	1	1	1	1
10681; 113; 2770; 2771; 2773; 2782; 2868; 2869; 2870; 408; 5151;	hsa05032~Morphine_addiction	11	91	12.0879	0.970663	1	1	1	1	1	1
10488; 113; 148327; 2645; 2776; 3783; 468; 483; 64764; 817;	hsa04911~Insulin_secretion	10	85	11.7647	0.971909	1	1	1	1	1	1
10681; 2770; 2771; 2773; 2776; 2782; 3845; 4893; 5594; 5604; 5894; 6570; 836;	hsa04726~Serotonergic_synapse	13	113	11.5044	0.987383	1	1	1	1	1	1
217; 223; 501;	hsa00053~Ascorbate_and_aldarate_metabolism	3	27	11.1111	0.905333	1	1	1	1	1	1
5048; 5049; 54947; 81579; 8540;	hsa00565~Ether_lipid_metabolism	5	45	11.1111	0.942998	1	1	1	1	1	1
119391; 128; 2941; 373156; 4258; 4259; 8574; 873;	hsa00980~Metabolism_of_xenobiotics_by_cytochrome_P450	8	74	10.8108	0.977706	1	1	1	1	1	1
10901; 128; 157506; 195814; 317749; 8228; 9249;	hsa00830~Retinol_metabolism	7	65	10.7692	0.971826	1	1	1	1	1	1
2632; 2645; 3098; 5236; 55276; 7360;	hsa00500~Starch_and_sucrose_metabolism	6	57	10.5263	0.968127	1	1	1	1	1	1
113; 136; 2776; 5025; 5255; 5261; 5336; 5532; 5534; 6786; 7416; 7417; 7419; 801; 80271; 805; 808; 817; 84876;	hsa04020~Calcium_signaling_pathway	19	181	10.4972	0.999134	1	1	1	1	1	1
1056; 3988;	hsa00100~Steroid_biosynthesis	2	20	10	0.908823	1	1	1	1	1	1
123263; 2618;	hsa00670~One_carbon_pool_by_folate	2	20	10	0.908823	1	1	1	1	1	1
1622; 1962; 2182; 2710; 5170; 6342; 7316;	hsa03320~PPAR_signaling_pathway	7	72	9.72222	0.987127	1	1	1	1	1	1
84890;	hsa00430~Taurine_and_hypotaurine_metabolism	1	11	9.09091	0.893203	1	1	1	1	1	1
11186; 1398; 1944; 2475; 25; 2885; 3065; 3190; 3845; 387; 4170; 4790; 4893; 5336; 5594; 5604; 5728; 5894; 5962; 599; 6774; 7329; 7430; 836; 85414; 900; 960;	hsa05206~MicroRNAs_in_cancer	27	299	9.0301	0.999998	1	1	1	1	1	1
22; 23456; 26154; 9619;	hsa02010~ABC_transporters	4	45	8.88889	0.976428	1	1	1	1	1	1
207; 208; 3098; 483;	hsa04973~Carbohydrate_digestion_and_absorption	4	46	8.69565	0.979335	1	1	1	1	1	1
119391; 128; 2941; 373156; 4258; 4259;	hsa00982~Drug_metabolism	6	70	8.57143	0.993237	1	1	1	1	1	1
2150; 2776; 355;	hsa05143~African_trypanosomiasis	3	35	8.57143	0.967917	1	1	1	1	1	1
2776; 3554; 4790; 5269; 5747; 5868; 5878; 836;	hsa05146~Amoebiasis	8	100	8	0.998904	1	1	1	1	1	1
113; 2776; 3783; 483; 801; 805; 808;	hsa04970~Salivary_secretion	7	90	7.77778	0.998559	1	1	1	1	1	1
2645; 3280;	hsa04950~Maturity_onset_diabetes_of_the_young	2	26	7.69231	0.963578	1	1	1	1	1	1
3459; 3460; 4790; 6774; 6778;	hsa05321~Inflammatory_bowel_disease_(IBD)	5	65	7.69231	0.995286	1	1	1	1	1	1
1056; 2806; 81579;	hsa04975~Fat_digestion_and_absorption	3	41	7.31707	0.986402	1	1	1	1	1	1
3688; 5564; 5571; 71; 7170; 7171;	hsa05410~Hypertrophic_cardiomyopathy_(HCM)	6	83	7.22892	0.998739	1	1	1	1	1	1
2057; 23765; 3454; 3455; 3459; 3460; 355; 3554; 3556; 3588; 3597; 58985; 6358; 7132; 7852; 8795; 8797; 9180;	hsa04060~Cytokine-cytokine_receptor_interaction	18	265	6.79245	1	1	1	1	1	1	1
206358; 23428; 3783; 483; 54407; 5547;	hsa04974~Protein_digestion_and_absorption	6	90	6.66667	0.999511	1	1	1	1	1	1
10728; 80142; 81579; 873;	hsa00590~Arachidonic_acid_metabolism	4	62	6.45161	0.997755	1	1	1	1	1	1
5553; 6037;	hsa05310~Asthma	2	31	6.45161	0.983491	1	1	1	1	1	1
113; 3292; 3949;	hsa04913~Ovarian_steroidogenesis	3	50	6	0.996448	1	1	1	1	1	1
113; 3688; 71; 7170; 7171;	hsa05414~Dilated_cardiomyopathy	5	90	5.55556	0.99986	1	1	1	1	1	1
1495; 1499; 3688; 71;	hsa05412~Arrhythmogenic_right_ventricular_cardiomyopathy_(ARVC)	4	74	5.40541	0.999618	1	1	1	1	1	1
3020; 3021; 6632; 6634; 6737; 6741; 9555;	hsa05322~Systemic_lupus_erythematosus	7	135	5.18519	0.999997	1	1	1	1	1	1
3688; 6385; 960; 961;	hsa04512~ECM-receptor_interaction	4	82	4.87805	0.999887	1	1	1	1	1	1
3329; 355;	hsa04940~Type_I_diabetes_mellitus	2	43	4.65116	0.997685	1	1	1	1	1	1
2057; 3554; 928; 960;	hsa04640~Hematopoietic_cell_lineage	4	88	4.54545	0.999955	1	1	1	1	1	1
3030;	hsa01040~Biosynthesis_of_unsaturated_fatty_acids	1	23	4.34783	0.988608	1	1	1	1	1	1
113; 3949; 483;	hsa04976~Bile_secretion	3	71	4.22535	0.999869	1	1	1	1	1	1
55788;	hsa04977~Vitamin_digestion_and_absorption	1	24	4.16667	0.990547	1	1	1	1	1	1
3688; 5817; 6385; 9019; 965; 999;	hsa04514~Cell_adhesion_molecules_(CAMs)	6	145	4.13793	1	1	1	1	1	1	1
81579;	hsa00592~alpha-Linolenic_acid_metabolism	1	25	4	0.992156	1	1	1	1	1	1
475; 483;	hsa04978~Mineral_absorption	2	52	3.84615	0.999491	1	1	1	1	1	1
3075; 4153;	hsa05150~Staphylococcus_aureus_infection	2	56	3.57143	0.999742	1	1	1	1	1	1
3292; 7923;	hsa00140~Steroid_hormone_biosynthesis	2	58	3.44828	0.999817	1	1	1	1	1	1
81579;	hsa00591~Linoleic_acid_metabolism	1	29	3.44828	0.996281	1	1	1	1	1	1
355;	hsa05330~Allograft_rejection	1	38	2.63158	0.999307	1	1	1	1	1	1
3075; 4153;	hsa04610~Complement_and_coagulation_cascades	2	79	2.53165	0.999995	1	1	1	1	1	1
355;	hsa05332~Graft-versus-host_disease	1	41	2.43902	0.999604	1	1	1	1	1	1
1140; 136; 2150; 23566; 5025; 706;	hsa04080~Neuroactive_ligand-receptor_interaction	6	278	2.15827	1	1	1	1	1	1	1
7852;	hsa04672~Intestinal_immune_network_for_IgA_production	1	49	2.04082	0.999911	1	1	1	1	1	1
975;	hsa05144~Malaria	1	49	2.04082	0.999911	1	1	1	1	1	1
355;	hsa05320~Autoimmune_thyroid_disease	1	53	1.88679	0.999958	1	1	1	1	1	1
1499;	hsa05217~Basal_cell_carcinoma	1	55	1.81818	0.999971	1	1	1	1	1	1
1258; 2782; 408; 801; 805; 808; 817;	hsa04740~Olfactory_transduction	7	419	1.67064	1	1	1	1	1	1	1
