# Supplementary material for: RNA-seq reveals more consistent reference genes for gene expression studies in human non-melanoma skin cancers
Source: PeerJ. 2017 Aug 21;5:e3631. doi: 10.7717/peerj.3631 (PMC5572537; doi:10.7717/peerj.3631)
Supplement: Table S6 [file peerj-05-3631-s008.xlsx]

## Sheet: Sheet1
Supplementary Table 6 : Information of Top Enriched Gene sets ( FDR < 0.05 )
hsa03050~Proteasome	35	44	79.5455	1.29764e-08	3.91888e-07	3.80209e-06	3.91888e-06	3.78912e-06	3.80209e-06	2.4647e-06
hsa03020~RNA_polymerase	22	32	68.75	3.19665e-05	0.000508099	0.00907849	0.00965389	0.00898259	0.00907849	0.00319559
hsa03010~Ribosome	100	154	64.9351	0	0	0	0	0	0	0
hsa03040~Spliceosome	84	134	62.6866	0	0	0	0	0	0	0
hsa03060~Protein_export	14	23	60.8696	0.0020118	0.0189864	0.545198	0.607564	0.517033	0.545198	0.119411
hsa00020~Citrate_cycle_(TCA_cycle)	18	30	60	0.000551695	0.00617081	0.152268	0.166612	0.150613	0.152268	0.03881
hsa04141~Protein_processing_in_endoplasmic_reticulum	96	166	57.8313	0	0	0	0	0	0	0
hsa03022~Basal_transcription_factors	26	45	57.7778	5.76324e-05	0.000791136	0.0161947	0.017405	0.0161371	0.0161947	0.00497569
hsa00190~Oxidative_phosphorylation	71	133	53.3835	5.48438e-10	2.76047e-08	1.62886e-07	1.65628e-07	1.62338e-07	1.62886e-07	1.73614e-07
hsa04130~SNARE_interactions_in_vesicular_transport	18	34	52.9412	0.00162568	0.0158372	0.442184	0.490955	0.425928	0.442184	0.0996052
